# Supplementary material for: Peptide Characterization and Functional Stability of a Partially Hydrolyzed Whey-Based Formula over Time
Source: Nutrients. 2021 Aug 28;13(9):3011. doi: 10.3390/nu13093011 (PMC8465316; doi:10.3390/nu13093011)
Supplement: Supplementary file 1 [file nutrients-13-03011-s001.zip]

Archive with 1 entries (1 files):
- nutrients-1321859-supplementary.pdf
